# Supplementary material for: Comparative Analysis of Muscle Metabolome and Amino Acid Profiles in All-Female Rainbow Trout (Oncorhynchus mykiss) from Different Germplasm Sources
Source: Biology (Basel). 2025 Nov 18;14(11):1613. doi: 10.3390/biology14111613 (PMC12650459; doi:10.3390/biology14111613)
Supplement: Supplementary file 1 [file biology-14-01613-s001.zip]

Archive with 7 entries (7 files):
- Figure S1.png
- Figure S2.png
- Figure S3.png
- Figure S4.png
- Figure S5.png
- Figure S6.png
- Table S1.xlsx
