# Supplementary material for: Comparative Analysis of Muscle Metabolome and Amino Acid Profiles in All-Female Rainbow Trout (Oncorhynchus mykiss) from Different Germplasm Sources
Source: Biology (Basel). 2025 Nov 18;14(11):1613. doi: 10.3390/biology14111613 (PMC12650459; doi:10.3390/biology14111613)
Supplement: Supplementary file 1 [file biology-14-01613-s001.zip › Table S1.xlsx]

## Sheet: Sheet1
Index	Compounds	Class I	Class II	Formula	B1	B2	B3	E1	E2	E3	I1	I2	I3	VIP	P-value	FDR
MW0109196	L-Phenylalanine	Amino acid and Its metabolites	Amino acids	C9H11NO2	4544668	4.92291e+06	3.75538e+06	5.34879e+06	6.95015e+06	7.42416e+06	1.39893e+07	7.92164e+06	1.4949e+07	2.05833	0.0145608	0.259121
MW0169283	2-Amino-1-phenylethanol	Alcohol and amines	Alcohols	C8H11NO	7.72739e+06	9.51195e+06	5.8653e+06	827314	1.32787e+06	1.62021e+06	1.03118e+06	2.16454e+06	911068	1.82704	0.00069385	0.0762541
MW0194064	Acetyl-L-carnitine	FA	CAR	C9H17NO4	9.11333e+08	6.53294e+08	5.02173e+08	2.44512e+08	3.15717e+08	4.11127e+08	6.10024e+07	1.38602e+08	2.01919e+08	2.04474	0.00649746	0.185473
MW0111340	Trimethylamine N-oxide	Alcohol and amines	Amines	C3H9NO	2.43929e+08	2.85753e+08	1.58517e+08	4.51664e+08	4.75931e+08	5.81484e+08	4.52552e+08	7.27687e+08	5.69717e+08	1.90723	0.00972756	0.227805
MEDP0577	Carnitine isoC4:0	FA	CAR	C11H21NO4	1.38117e+08	1.04399e+08	7.07343e+07	2.2551e+07	5.3762e+07	5.00719e+07	4.63988e+07	1.62125e+07	2.88138e+07	1.78279	0.0173399	0.270305
MEDN0006	L-Tyrosine	Amino acid and Its metabolites	Amino acids	C9H11NO3	5.61261e+07	2.86057e+07	5.02257e+07	8.24376e+07	1.34411e+08	1.02495e+08	1.1225e+08	1.51023e+08	9.47535e+07	1.84383	0.0190583	0.281142
MEDP1190	Adenylocuccinic Acid	Organic acid and Its derivatives	Organic acid and Its derivatives	C14H18N5O11P	313566	200132	148197	1840.19	1840.37	1911.36	1751.05	2089.23	1840.37	1.9574	0.00219814	0.133976
MEDP2105	3,6,9,12,15,18,21-Heptaoxatricosane-21,23-diol	Benzene and substituted derivatives	Benzene and substituted derivatives	C16H34O9	75550.8	504832	224846	535048	763904	750239	792210	607521	871095	1.60803	0.0227623	0.289199
MW0000273	Harmaline	Alkaloids	Alkaloids	C13H14N2O	6.45181e+06	3.79608e+06	5.31432e+06	1.13338e+07	1.83898e+07	1.90788e+07	2.32902e+07	2.29846e+07	2.98689e+07	2.12842	0.0010967	0.100684
MW0168564	3-Aminobenzamide	Benzene and substituted derivatives	Benzene and substituted derivatives	C7H8N2O	3.4845e+07	2.64328e+07	3.17303e+07	2.8264e+07	1.29598e+07	1.65498e+07	1.12935e+07	1.1922e+07	1.36654e+07	2.01562	0.0134347	0.259121
MW0194159	S-Adenosylmethionine	Nucleotide and Its metabolites	Nucleotide and Its metabolites	C15H23N6O5S+	3.02313e+06	5.22581e+06	4.12833e+06	391264	1.3139e+06	575023	463438	469641	1.84526e+06	1.63651	0.00424088	0.145648
MW0108767	N-Ethylglycine	Amino acid and Its metabolites	Amino acid derivatives	C4H9NO2	7.25372e+06	4.29497e+06	2.48369e+06	1.04638e+06	512989	946115	1.46677e+06	507243	1.56989e+06	1.5176	0.0311462	0.321125
MW0103469	Adenosine-5'-diphosphate	Nucleotide and Its metabolites	Nucleotide and Its metabolites	C10H15N5O10P2	2.59311e+07	1.83347e+07	1.92759e+07	1.4136e+07	1.30931e+07	1.30456e+07	1.22596e+07	1.45815e+07	1.40582e+07	1.75142	0.0147084	0.259121
MW0008802	N-Acetyl-Neuraminic Acid	Amino acid and Its metabolites	Amino acid derivatives	C11H19NO9	1.9363e+07	1.85922e+07	7.4752e+06	1.71406e+06	1.45147e+06	418875	2.22177e+06	9.2912e+06	2.42432e+06	1.0272	0.021445	0.284124
MW0120569	Urocanic acid	Organic acid and Its derivatives	Organic acid and Its derivatives	C6H6N2O2	1.5621e+07	2.72726e+07	2.41136e+07	4.91306e+07	7.94284e+07	9.64448e+07	7.61225e+07	7.83051e+07	7.04832e+07	1.88385	0.0062758	0.181503
MW0105618	5-Aminolevulinic acid	Organic acid and Its derivatives	Organic acid and Its derivatives	C5H9NO3	6.33692e+06	7.38712e+06	5.40349e+06	9.80217e+06	9.90748e+06	7.01343e+06	1.23245e+07	9.72497e+06	1.47231e+07	1.9562	0.0209003	0.284124
FDATP01720	Fipexide	Others	Medicine	C20H21ClN2O4	1489215	2.37901e+06	1.72976e+06	6.22722e+06	9.36089e+06	9.62174e+06	8.93059e+06	1.00315e+07	7.40259e+06	1.95313	0.00127592	0.108477
MW0011832	1,11-Undecanedicarboxylic acid	FA	FFA	C13H24O4	125383	94996.6	90276.1	38003.8	41962.9	93077.4	26912	59605.4	12458.1	1.74766	0.0357708	0.339195
MW0157917	Thr-Tyr	Amino acid and Its metabolites	Small Peptide	C13H18N2O5	2.18718e+06	1.64797e+06	2.32878e+06	1.28047e+06	444155	1.12654e+06	1.51987e+06	624033	1.4736e+06	1.06502	0.0494827	0.371204
MW0107376	Homovanillic acid sulfate	Organic acid and Its derivatives	Organic acid and Its derivatives	C9H10O7S	2.01684e+07	2.10064e+07	21566546	1.75141e+07	1.69981e+07	1.88902e+07	2.9519e+07	2.51818e+07	3.03609e+07	1.41733	0.000836549	0.0875588
MW0007319	Hippuric acid	Organic acid and Its derivatives	Organic acid and Its derivatives	C9H9NO3	1.75497e+07	1.65628e+07	1.66729e+07	41309987	2.48117e+07	2.70924e+07	3.49226e+07	2.81709e+07	3.41334e+07	1.83972	0.0265479	0.30293
MW0123516	Dehydroascorbic acid	Organic acid and Its derivatives	Organic acid and Its derivatives	C6H6O6	2.57201e+07	2.54405e+07	1.21739e+07	3.63879e+07	4.149e+07	3.68364e+07	3.13693e+07	3.08022e+07	3.45807e+07	1.28726	0.0140438	0.259121
MEDP0541	δ-Valerolactam	Alcohol and amines	Amines	C5H9NO	6.42299e+07	2.85029e+07	2.04132e+07	2.83261e+07	4.76748e+07	1.01619e+08	1.38997e+08	1.28904e+08	1.09644e+08	1.81149	0.0172769	0.270305
MW0063622	Sphingosine 1-phosphate	SP	SM	C18H38NO5P	2.70349e+06	2.51952e+06	2.31465e+06	708745	1.0255e+06	1.61551e+06	1.40274e+06	1.3473e+06	667023	1.56343	0.0057121	0.176834
MW0053910	Carnitine C6:0	FA	CAR	C13H25NO4	1.60633e+07	1.29539e+07	1.37225e+07	1.98644e+06	1.22916e+07	4.78327e+06	1.82757e+06	1.25301e+06	2.61934e+06	1.97524	0.00948439	0.227805
MW0144895	Allopurinol riboside	Nucleotide and Its metabolites	Nucleotide and Its metabolites	C10H12N4O5	2.08686e+07	2.87958e+07	2.94904e+07	7.66968e+07	1.11758e+08	1.49711e+08	1.18e+08	1.34831e+08	9.53399e+07	1.93627	0.00623713	0.181503
MEDP1180	LPC(14:0/0:0)	GP	LPC	C22H46NO7P	193115	41363.5	310965	622826	795795	1.18774e+06	1.60767e+06	928894	1.13327e+06	1.8566	0.00923333	0.227805
MW0057831	PC(O-16:0/22:6(4Z,7Z,10Z,13Z,16Z,19Z))	GP	PC	C46H82NO7P	709630	2.39482e+06	2.65113e+06	5.93867e+06	4.20039e+06	3.49284e+06	4.13341e+06	4.49136e+06	3.74247e+06	1.43882	0.0334928	0.327216
MEDP1132	3-Carboxypropyltrimethylammonium	Organic acid and Its derivatives	Organic acid and Its derivatives	C7H15NO2	3.89569e+08	2.54087e+08	8.69262e+07	17634299	1.93021e+07	5.69713e+07	4.4363e+07	2.15159e+07	1.53493e+07	1.73852	0.0394254	0.35441
MW0055456	O-Decanoyl-L-carnitine	FA	CAR	C17H33NO4	5.21559e+06	3.83658e+06	7.58785e+06	2.12071e+06	857162	1.39362e+06	141069	118729	98582.9	2.21688	0.00292578	0.133976
MEDL01897	Isonicotinic acid	Organic acid and Its derivatives	Organic acid and Its derivatives	C6H5NO2	6.85398e+06	1.33445e+07	9.03297e+06	1.72798e+07	1.92242e+07	2.6365e+07	1.67224e+07	1.4346e+07	1.46845e+07	1.2026	0.0203934	0.284124
MW0126293	Pyrazinamide	Organic acid and Its derivatives	Organic acid and Its derivatives	C5H5N3O	7.46627e+07	1.55897e+08	1.2557e+08	2.60138e+08	3.31197e+08	1.89433e+08	4.56552e+08	3.6712e+08	2.55815e+08	1.93276	0.0211135	0.284124
MW0012920	1-Octadecyl Lysophosphatidic Acid	GP	PA	C21H45O6P	67035	45261.2	89165.6	22685.5	20750.4	15591.1	3113.32	3113.15	3113.15	2.24188	0.0021974	0.133976
MW0111648	4-Hydroxyacetophenone	Aldehyde,Ketones,Esters	Ketones	C8H8O2	1.06345e+07	1.17602e+07	1.12143e+07	1.03601e+07	9.78876e+06	9.08701e+06	8.59711e+06	6.29783e+06	8.99771e+06	1.86692	0.0186143	0.278328
MW0110396	Valganciclovir	Others	Medicine	C14H22N6O5	8628.63	8906.23	8623.94	7139.29	7136.3	42116.2	53259.1	36477.8	45990.2	1.81456	0.0296779	0.317907
MW0104249	1H-Imidazol-1-ylacetic acid	Organic acid and Its derivatives	Organic acid and Its derivatives	C5H6N2O2	3.3775e+06	7.76365e+06	2.9473e+06	5.79154e+06	4.72609e+06	2.78581e+06	1.21222e+07	6.99669e+06	1.11686e+07	1.49161	0.0447078	0.363511
MW0004669	Aminosalicylic Acid	Benzene and substituted derivatives	Benzene and substituted derivatives	C7H7NO3	4.6616e+07	4.35242e+07	3.27024e+07	1.92894e+07	2.23949e+07	1.5271e+07	1.47229e+07	1.27631e+07	2.19108e+07	1.94305	0.00280581	0.133976
MW0127573	Thiodiglycol	Others	Others	C4H10O2S	100021333	9.04168e+07	6.30717e+07	1.15071e+08	1.13799e+08	8.68972e+07	1.87849e+08	1.52499e+08	1.28334e+08	1.89725	0.0198316	0.284124
MW0143192	4,4'-Dichlorobiphenyl	Benzene and substituted derivatives	Benzene and substituted derivatives	C12H8Cl2	1.56994e+07	1.65463e+07	1.57696e+07	2.32606e+07	1.60348e+07	1.50683e+07	2.73276e+07	2.32031e+07	2.7888e+07	1.85424	0.013517	0.259121
MW0127445	Diethyl sulfide	Others	Others	C4H10S	1.49893e+07	1.67602e+07	2.16148e+07	1.45733e+07	1.34394e+07	8.73921e+06	1.01853e+07	4.5025e+06	1.10652e+07	1.72108	0.0413046	0.35659
MW0053460	ganoderol A	Alcohol and amines	Alcohols	C30H46O2	2.46948e+07	2.4371e+07	2.66769e+07	1.96613e+07	2.19345e+07	2.29399e+07	1.87642e+07	2.16001e+07	2.06328e+07	1.86776	0.0149572	0.259121
MW0111263	Pramipexole	Heterocyclic compounds	Heterocyclic compounds	C10H17N3S	1.67054e+07	1.81983e+07	1.44785e+07	7.05067e+06	10564850	6.28889e+06	1.4078e+07	1.07742e+07	9.20676e+06	1.00101	0.00973876	0.227805
MW0142831	3beta-Cyclopentyl-5alpha-androstan-17beta-ol	Alcohol and amines	Alcohols	C24H40O	1.65801e+06	1.62619e+06	1.82033e+06	1.25804e+06	1.27242e+06	1.34805e+06	1.12687e+06	1.36953e+06	1.12054e+06	1.98747	0.00256242	0.133976
MW0007147	Fexofenadine	Heterocyclic compounds	Heterocyclic compounds	C32H39NO4	2.45971e+06	4.36268e+06	3.35703e+06	614144	529234	1.23544e+06	578938	354321	338971	2.07943	0.00173527	0.127137
MW0009515	Probenecid	Benzene and substituted derivatives	Benzene and substituted derivatives	C13H19NO4S	8.00377e+06	8.09915e+06	7.88678e+06	7.63303e+06	7.23284e+06	6.84368e+06	6.87842e+06	7.05291e+06	7.5753e+06	1.70095	0.0328568	0.327216
MW0127201	1-Propenyl propyl sulfide	Others	Others	C6H12S	1.37823e+07	1.82652e+07	1.69845e+07	1.2254e+07	1.07034e+07	1.10941e+07	1.18728e+07	1.31091e+07	1.52488e+07	1.04626	0.0328361	0.327216
MW0155489	Phenylboronic acid	Benzene and substituted derivatives	Benzene and substituted derivatives	C6H7BO2	4.48102e+07	3.35851e+07	4.23545e+07	2.14872e+07	1.8962e+07	2.12309e+07	26634098	1.74328e+07	1.75031e+07	1.81875	0.00291843	0.133976
MW0108345	Monoethylglycinexylidide	Benzene and substituted derivatives	Benzene and substituted derivatives	C12H18N2O	1.60906e+06	630668	1.54509e+06	1.15459e+06	1.7074e+06	1.45903e+06	1.88654e+06	5.44112e+06	5.87079e+06	1.69061	0.0452529	0.363511
MW0108363	N-(13-Methyltetradecyl)acetamide	Alcohol and amines	Amines	C17H35NO	1.75055e+06	1.54616e+06	1.36313e+06	896903	1.05817e+06	920467	1.12645e+06	1.15419e+06	1.00096e+06	1.46978	0.00343587	0.135502
MW0127499	Isopentyl mercaptan	Others	Others	C5H12S	2.76842e+06	4.36685e+06	3.56719e+06	6.12243e+06	6.75894e+06	5.60201e+06	5.75844e+06	6.84528e+06	6.09239e+06	1.79577	0.00384259	0.142935
MW0142234	6-Benzylthioguanine	Benzene and substituted derivatives	Benzene and substituted derivatives	C12H11N5S	453036	573139	590303	211492	284839	1.06264e+06	1.4291e+06	1.19737e+06	1.15122e+06	1.28297	0.0325922	0.327216
MW0103635	Nicotinic acid adenine dinucleotide	Nucleotide and Its metabolites	Nucleotide and Its metabolites	C21H27N6O15P2+	4.95615e+07	3.87405e+07	4.30774e+07	5.03733e+06	3.84852e+06	1.17735e+07	6.24265e+06	1.16307e+06	2.95993e+06	2.01767	4.31841e-05	0.0237297
MW0052461	Docosyl acetate	FA	Others	C24H48O2	177759	221724	164686	111321	151212	142572	107642	96346.2	131161	1.91541	0.0184448	0.277682
MW0110937	Butyl nitrite	Others	Others	C4H9NO2	2.30398e+06	631982	599768	4.02071e+06	4.63442e+06	4.46461e+06	4.75848e+06	5.09843e+06	7.20787e+06	1.89044	0.00326661	0.135472
MW0108137	Mercaptoethylguanidine hemisulfate salt	Others	Others	C6H20N6O4S3	3.30806e+07	2.25714e+07	4.21196e+07	2.56534e+07	2.71791e+07	2.90041e+07	5.14764e+07	4.18763e+07	4.03133e+07	1.22764	0.0486472	0.369264
MW0103535	2',3'-Dideoxyinosine	Nucleotide and Its metabolites	Nucleotide and Its metabolites	C10H12N4O3	1.53024e+07	7.85394e+06	1.02994e+07	5.10689e+06	3.29888e+06	4.83354e+06	7.49444e+06	5.75796e+06	6.53484e+06	1.0736	0.0305179	0.317907
MW0138196	Fraxinol	Heterocyclic compounds	Heterocyclic compounds	C11H10O5	8.42752e+07	1.00725e+08	8.49832e+07	8.31316e+07	7.50886e+07	1.05474e+08	5.2555e+07	5.54701e+07	4.0083e+07	1.83553	0.00843322	0.218948
MW0010292	1-Eicosene	Others	Hydrocarbon derivatives	C20H40	193926	290396	242600	66869.3	37753.5	98205.3	70384.1	5342.51	81522.4	1.64484	0.00213118	0.133976
MW0055405	N-Palmitoyl Taurine	Organic acid and Its derivatives	Sulfonic acids	C18H37NO4S	825322	3.21996e+06	1.03496e+06	3.71888e+06	3.83547e+06	6.32918e+06	3.96738e+06	4.29765e+06	5.03659e+06	1.61493	0.040633	0.35441
MW0109816	Sulfotep	Organic acid and Its derivatives	Organic acid and Its derivatives	C8H20O5P2S2	6.56535e+07	6.44516e+07	7.94265e+07	4.87299e+07	4.97045e+07	5.43327e+07	4.71798e+07	5.12434e+07	4.74117e+07	1.92908	0.00491603	0.163719
MW0000476	Usambarine	Alkaloids	Alkaloids	C30H34N4	903151	2.44798e+06	1.84684e+06	2.12862e+06	3.51942e+06	2.6308e+06	1.09753e+06	822231	521802	1.10347	0.0254889	0.299597
MW0124100	Felodipine	Heterocyclic compounds	Heterocyclic compounds	C18H19Cl2NO4	5.302e+06	5.10126e+06	5.1069e+06	5.46228e+06	5.4728e+06	5.31299e+06	4.60767e+06	4.82664e+06	4.68004e+06	1.45534	0.000490063	0.0673224
MW0116085	(S)-Laudanine	Heterocyclic compounds	Heterocyclic compounds	C20H25NO4	4.10779e+06	5.59183e+06	5.73159e+06	1.11851e+07	1.70184e+07	1.69267e+07	1.25514e+07	1.643e+07	1.61099e+07	1.89008	0.00305451	0.135296
MW0056909	Pov-pc	GP	PC	C29H56NO9P	1.6403e+06	1.49724e+06	1.00277e+06	80574.2	205264	249627	589035	404659	107133	1.3331	0.00194495	0.133976
MW0004457	4,4'-Sulfonyldiphenol	Benzene and substituted derivatives	Benzene and substituted derivatives	C12H10O4S	1.74508e+06	1.91029e+06	1.68777e+06	3.08339e+06	2.50525e+06	2.48989e+06	2.30284e+06	2.25254e+06	2.473e+06	1.3643	0.0060204	0.181503
MW0123682	5,6-dihydrothymine	Nucleotide and Its metabolites	Nucleotide and Its metabolites	C5H8N2O2	7.717e+06	7.93444e+06	5.42204e+06	9.93445e+06	7.72337e+06	9.38906e+06	5.90975e+06	3.15454e+06	3.98116e+06	1.25913	0.0142363	0.259121
MW0056918	1,2-Dipalmitoleoyl-sn-glycero-3-phosphocholine	GP	PC	C40H76NO8P	77673.6	77956.9	45224.2	60370.8	68327.3	35791	16743.4	18156.8	6212.76	1.8883	0.0116237	0.244936
MEDP1433	Carnitine ph-C1	FA	CAR	C14H19NO4	4.41166e+07	8.33733e+07	1.31925e+08	5.07588e+06	2.91819e+06	1.26797e+07	8.37294e+06	1.57047e+07	9.70741e+06	1.51236	0.0151865	0.259121
MW0124485	Isonicotinamide	Alcohol and amines	Amines	C6H6N2O	2.46639e+06	3.5812e+07	1.17033e+08	5.75287e+07	1.85665e+08	2.04333e+08	2.1963e+08	2.50297e+08	3.28971e+08	1.61029	0.0204887	0.284124
MW0150294	Gly-Arg-Ala	Amino acid and Its metabolites	Small Peptide	C11H22N6O4	1.63502e+07	1.51598e+07	1.72684e+07	1.95426e+07	18367168	1.4612e+07	2.56898e+07	2.27253e+07	1.9869e+07	1.76311	0.0304624	0.317907
MW0012969	1-Palmitoyl-2-myristoyl-sn-glycero-3-phosphocholine	GP	PC	C38H76NO8P	692495	751040	652412	795132	1.57764e+06	1.69459e+06	283926	110162	140133	1.45724	0.00721407	0.201144
MW0011790	1-(1Z-octadecenyl)-2-(4Z,7Z,10Z,13Z,16Z,19Z-docosahexaenoyl)-sn-glycero-3-phosphocholine	GP	PC	C48H84NO7P	211135	534665	1.11102e+06	2.2411e+06	3.02353e+06	3.35349e+06	3.46502e+06	2.92382e+06	1.78427e+06	1.69585	0.00931348	0.227805
MW0011922	1,2-Dipentadecanoyl-sn-glycero-3-phosphocholine	GP	PC	C38H76NO8P	264262	185528	188942	96047.1	61546.9	99494.1	153677	125645	13843.9	1.31911	0.0420984	0.357268
MW0052885	Farnesyl Thiosalicylic Acid Amide	Alcohol and amines	Amines	C22H31NOS	4.19881e+06	6.16289e+06	4.63821e+06	854919	2.14198e+06	2.02434e+06	2.09309e+06	1.8284e+06	2.18424e+06	1.44242	0.0026425	0.133976
MW0164039	5-Guanidino-3-methyl-2-oxopentanoate	Aldehyde,Ketones,Esters	Esters	C7H13N3O3	3.84007e+06	1.00595e+06	1.943e+06	3.73576e+06	2.29136e+06	1.68317e+06	1.09626e+07	5.71893e+06	7.47974e+06	1.76315	0.0146498	0.259121
MW0146503	2-Nitroimidazole	Heterocyclic compounds	Heterocyclic compounds	C3H3N3O2	5.95606e+07	1.17763e+08	6.32627e+07	1.03899e+08	1.04905e+08	1.36803e+08	1.55807e+08	1.59496e+08	1.56561e+08	1.9138	0.0139205	0.259121
MW0125624	N-Acetylimidazole	Heterocyclic compounds	Heterocyclic compounds	C5H6N2O	5.96595e+06	1.03294e+07	8.17995e+06	5.49696e+06	7.59065e+06	8.8935e+06	1.96102e+07	1.26492e+07	1.19526e+07	1.50345	0.0397808	0.35441
MW0014342	4,4-Dimethyl-14alpha-formyl-5alpha-cholesta-8,24-dien-3beta-ol	Alcohol and amines	Alcohols	C30H48O2	1.42607e+07	1.35383e+07	1.38189e+07	8.57762e+06	9.52946e+06	1.01301e+07	1.08487e+07	1.13885e+07	1.20883e+07	1.06106	0.000347786	0.0673224
MW0154229	(S)-2-acetamido-6-oxopimelic acid	Organic acid and Its derivatives	Organic acid and Its derivatives	C9H13NO6	3.5521e+06	1.8931e+06	1.25465e+06	1.70225e+07	3.44017e+07	2.77957e+07	4.16268e+07	3.99793e+07	3.62146e+07	2.05681	0.00042237	0.0673224
MW0105209	4-Fluoro-L-phenylalanine	Amino acid and Its metabolites	Amino acids	C9H10FNO2	6.74916e+06	6.95556e+06	6.04984e+06	9.91409e+06	1.00496e+07	1.25269e+07	1.32633e+07	10541368	9.85343e+06	1.88771	0.0108649	0.23881
MW0158609	Tyr-Ser-Met	Amino acid and Its metabolites	Small Peptide	C17H25N3O6S1	3.18011e+06	3.02434e+06	2.93843e+06	1.19466e+07	3.08604e+07	1.44311e+07	1.35303e+07	1.28961e+07	1.27162e+07	1.68875	0.0428128	0.360546
MW0142289	2-cis,6-trans-Farnesyl diphosphate	Organic acid and Its derivatives	Phosphoric acids	C15H28O7P2	1.51244e+07	1.56249e+07	1.70312e+07	1.28714e+07	963504	1.14696e+07	6.78001e+06	603211	5.0254e+06	1.37706	0.0371187	0.341692
MW0109560	S-(Formylmethyl)glutathione	Amino acid and Its metabolites	Small Peptide	C12H19N3O7S	3.93391e+06	5.67423e+06	5.30407e+06	1.05732e+07	9.93493e+06	1.81639e+07	1.42114e+07	1.13272e+07	1.49316e+07	1.89354	0.0202832	0.284124
MW0110556	L-Alaninol	Alcohol and amines	Amines	C3H9NO	54417.3	142341	33988.2	106568	258167	253786	219982	283138	242140	1.74933	0.035873	0.339195
MW0148429	Dibenzothiophene	Benzene and substituted derivatives	Benzene and substituted derivatives	C12H8S	950288	2.41847e+06	1.88971e+06	3.51202e+06	3.25208e+06	4.16796e+06	3.03301e+06	5.3225e+06	4.51718e+06	1.75555	0.0242207	0.294111
MW0124797	Metamitron	Heterocyclic compounds	Heterocyclic compounds	C10H10N4O	2.02743e+06	1.49002e+06	1.03011e+06	244290	149423	389525	520449	553710	648673	1.09471	0.00520373	0.167605
MW0110038	TRIPHENYL PHOSPHATE	Aldehyde,Ketones,Esters	Esters	C18H15O4P	2.26211e+06	1.53032e+06	1.62943e+06	269160	591172	673880	1.01314e+06	220863	933522	1.32983	0.00972898	0.227805
MW0108621	N-Acetyl-D-tryptophan	Amino acid and Its metabolites	Amino acid derivatives	C13H14N2O3	1.36996e+07	1.3276e+07	1.56652e+07	3.34293e+07	5.13913e+07	6.33836e+07	5.08177e+07	4.9226e+07	5.73459e+07	1.97572	0.00367921	0.141876
MW0105688	Arginylasparagine	Amino acid and Its metabolites	Small Peptide	C10H20N6O4	7.60133e+06	5.0667e+06	8.39109e+06	9.47683e+06	8.22965e+06	8.73263e+06	1.11774e+07	1.0551e+07	9.90618e+06	1.80254	0.024487	0.294111
MW0012993	1-Stearoyl-2-arachidonyl-sn-glycero-3-phosphocholine	GP	PS	C46H84NO8P	2.27447e+06	2.62627e+06	3.05377e+06	719804	923253	601285	828085	625713	414541	1.99902	0.000158	0.0434105
MW0159223	Val-Tyr-Lys-Val-Leu	Amino acid and Its metabolites	Small Peptide	C31H52N6O7	265726	354873	292694	76700	128514	109572	102553	245318	175784	1.11029	0.00846704	0.218948
MW0162061	(3S,5S,10S,13R)-10,13-dimethyl-17-[(2R)-6-methyl-5-methylideneheptan-2-yl]-2,3,4,5,6,9,11,12,14,15,16,17-dodecahydro-1H-cyclopenta[a]phenanthren-3-ol	Others	Others	C28H46O	558273	611598	615204	287957	371864	445084	415488	483920	451712	1.09411	0.00533514	0.167605
MW0000009	(1R,2R,9R)-1-piperidin-2-yl-3,15-diazatetracyclo[7.7.1.02,7.010,15]heptadecane	Alkaloids	Alkaloids	C20H35N3	2.37407e+06	2.69121e+06	1.79037e+06	4.23819e+06	4.60404e+06	3.37009e+06	3.66438e+06	3.16281e+06	3.67746e+06	1.44007	0.0103885	0.232999
MW0140288	(2R,2'R)-3,3'-disulfanediylbis(2-acetamidopropanoic acid)	Others	Others	C10H16N2O6S2	3.71212e+07	4.06406e+07	4.70094e+07	2.47096e+08	2.34711e+08	2.95348e+08	1.14635e+08	1.26169e+08	2.37678e+08	1.50479	0.00260172	0.133976
MW0151341	Ile-Arg-Tyr-Arg	Amino acid and Its metabolites	Small Peptide	C27H46N10O6	1.11616e+06	1.36618e+06	782316	190413	305413	270744	467319	534670	326388	1.29843	0.00333721	0.135502
MW0152399	Leu-Leu-Leu-Leu-Ser	Amino acid and Its metabolites	Small Peptide	C27H51N5O7	5.29102e+06	4.42012e+06	2.97117e+06	833868	947304	1.1155e+06	2.14433e+06	1.96763e+06	1.26003e+06	1.24163	0.00390179	0.142935
MW0149387	Gal1-3GlcNAcSp	Carbohydrates and Its metabolites	Sugar derivatives	C16H28N4O11	2.18173e+06	2328050	2.47042e+06	2.27291e+06	3.86004e+06	4.09162e+06	3.8847e+06	3.76796e+06	3.85164e+06	1.81219	0.0453256	0.363511
MEDP1055	DL-Glyceraldehyde 3-Phosphate	Carbohydrates and Its metabolites	Sugar derivatives	C3H7O6P	3.22279e+07	9.40413e+06	2.69748e+07	294846	3.2071e+06	1.02487e+06	618840	147266	308344	2.02356	0.0124038	0.253665
MW0103590	Guanosine-5'-monophosphate	Nucleotide and Its metabolites	Nucleotide and Its metabolites	C10H14N5O8P	1.10799e+07	626086	9.4447e+06	3.95301e+06	7.52275e+06	1.50235e+07	2.00672e+07	1.79763e+07	1.95761e+07	1.40792	0.0371539	0.341692
MW0103709	Uridine-5'-monophosphate	Nucleotide and Its metabolites	Nucleotide and Its metabolites	C9H13N2O9P	8.25548e+06	7.98554e+06	1.059e+07	2.71253e+07	2.48846e+07	3.35722e+07	2.44284e+07	1.58884e+07	2.69422e+07	1.59951	0.00384712	0.142935
MW0108240	Methoxyacetic acid	Organic acid and Its derivatives	Organic acid and Its derivatives	C3H6O3	1.09465e+09	1.42513e+09	1.27009e+09	9.12813e+08	1.19048e+09	1.31468e+09	1.85711e+09	1.54987e+09	1536855905	1.29444	0.0349679	0.33563
MADN0626	1,6-di-O-phosphono-D-fructose	Organic acid and Its derivatives	Organic acid and Its derivatives	C6H14O12P2	1.51644e+07	3.87539e+06	9.51674e+06	251747	601101	149671	510451	395894	264872	1.78381	0.02098	0.284124
MEDP0634	FFA(20:1)	FA	FFA	C20H38O2	207060	124218	157677	75965.7	627109	746885	1.16168e+06	1.16198e+06	595479	1.73566	0.0332582	0.327216
MW0103478	Adenosine monophosphate	Nucleotide and Its metabolites	Nucleotide and Its metabolites	C10H14N5O7P	2.13065e+07	2.29508e+07	1.04682e+07	611638	2.1177e+06	725928	1.85835e+06	729168	1.03564e+06	1.812	0.00269217	0.133976
MW0169520	Nadide	Nucleotide and Its metabolites	Nucleotide and Its metabolites	C21H27N7O14P2	3.14198e+07	2.38185e+07	1.1151e+07	4.56209e+06	3.00511e+06	6.1666e+06	8.28646e+06	6.15127e+06	6.1535e+06	1.40221	0.0231375	0.289502
MW0159863	Hypoxanthine	Nucleotide and Its metabolites	Nucleotide and Its metabolites	C5H4N4O	7.50794e+06	8.84768e+06	6.85923e+06	1.96436e+07	4.49988e+07	7.45456e+07	7.39215e+07	5.39697e+07	5.21713e+07	2.02221	0.0244136	0.294111
MEDN0732	12-HOME	FA	Oxidized lipids	C18H34O3	9681.17	9679.45	9727.93	13662.1	15690.7	17795.6	15526.7	19296.8	20262.1	2.07003	0.00345227	0.135502
MW0052939	Forskolin	Heterocyclic compounds	Heterocyclic compounds	C22H34O7	790194	766769	852127	1.00045e+06	939096	779722	1.68926e+06	1.07149e+06	1.6184e+06	1.89244	0.0169299	0.269652
MEDN0579	N-lactoyl-phenylalanine	Amino acid and Its metabolites	Amino acids	C12H15NO4	1.85784e+06	5.85911e+06	3.63914e+06	2.06435e+07	1.54932e+07	3.32187e+07	3.30894e+07	2.92994e+07	2.20107e+07	1.95562	0.00722947	0.201144
MW0049216	Deoxycholic acid	Bile acids	Bile acids	C24H40O4	304734	352245	403557	225197	231762	168987	291759	177119	192040	1.55556	0.0217077	0.284124
MEDN0152	Adenosine 5'-Diphosphate	Nucleotide and Its metabolites	Nucleotide and Its metabolites	C10H15N5O10P2	1.01198e+08	5.22343e+07	4.37185e+07	8.59007e+06	8.74362e+06	1.00402e+07	7.99258e+06	8.57273e+06	7.50263e+06	1.97382	0.0118122	0.244936
MW0112272	2-Phospho-D-Glyceric Acid	Organic acid and Its derivatives	Phosphoric acids	C3H7O7P	1.38071e+08	1.15308e+08	1.64942e+08	5.38162e+07	5.64771e+07	7.95302e+07	1.03748e+07	5.07681e+07	5.5383e+07	1.82833	0.0032169	0.135472
MEDN1562	Monobutyl phthalate	Aldehyde,Ketones,Esters	Esters	C12H14O4	8.22081e+06	6.73881e+06	6.51753e+06	4.7254e+06	4.68566e+06	6.0891e+06	4.99371e+06	4.43631e+06	4.98451e+06	1.82992	0.0154289	0.259121
MW0054394	Lithocholic acid	Bile acids	Bile acids	C24H40O3	3.0136e+06	1.52506e+06	1.86648e+06	35361.5	111834	247921	256310	420706	196702	1.34072	0.00307772	0.135296
MW0054524	LPC(16:0/0:0)	GP	LPC	C24H50NO7P	4.0546e+06	4.9643e+06	4.50695e+06	4.85059e+06	8.0165e+06	1.2484e+07	1.63636e+07	1.17224e+07	9.44922e+06	1.94473	0.0476926	0.367447
MW0103639	Orotidylic acid	Nucleotide and Its metabolites	Nucleotide and Its metabolites	C10H13N2O11P	5.7393e+06	5.93519e+06	5.4376e+06	4.38415e+06	5.81767e+06	6.25592e+06	2.07624e+06	4.54603e+06	1.36794e+06	1.62793	0.02865	0.317907
MW0103980	(r)-3-Amino-4-methylpentanoic acid	Amino acid and Its metabolites	Amino acid derivatives	C6H13NO2	1.14782e+07	2.23844e+07	1.88508e+07	1.03314e+07	1.00456e+07	1.07579e+07	1.06446e+07	9.71874e+06	8019431	1.73886	0.0455259	0.363511
MW0110047	Tropate	Organic acid and Its derivatives	Organic acid and Its derivatives	C9H10O3	2.01807e+06	2.04327e+06	1.11146e+06	8.01776e+06	7.22052e+06	1.22849e+07	1.38052e+07	1.21313e+07	1.41918e+07	2.09102	0.000483393	0.0673224
MW0013494	Sulfoglycolithocholic acid	Hormones and hormone related compounds	Hormones and hormone related compounds	C26H43NO7S	698093	134686	1.03114e+06	1.04643e+06	975202	1.38578e+06	1.65127e+06	1.5617e+06	1.35203e+06	1.53382	0.0302502	0.317907
MW0114186	Deoxycytidine diphosphate	Nucleotide and Its metabolites	Nucleotide and Its metabolites	C9H15N3O10P2	2.56003e+06	3.41433e+06	3.54975e+06	6.86057e+06	9.44885e+06	6.28928e+06	5.90357e+06	9.76399e+06	4945540	1.56806	0.0497756	0.372132
MW0117890	2,4-Diamino-6-hydroxypyrimidine	Heterocyclic compounds	Heterocyclic compounds	C4H6N4O	4.71989e+06	4.31111e+06	3.69636e+06	2.09784e+06	1.2425e+06	856252	1.92409e+06	2.09055e+06	1.49123e+06	1.4467	0.00094283	0.0941973
MW0168720	L-Allothreonine	Amino acid and Its metabolites	Amino acids	C4H9NO3	1.90138e+07	3.13825e+07	2.1168e+07	1.46043e+07	9.25941e+06	7.62673e+06	1.37809e+07	9.10003e+06	1.33914e+07	1.47162	0.0232086	0.289502
MW0112788	3-Dehydroshikimate	Organic acid and Its derivatives	Organic acid and Its derivatives	C7H8O5	1.80164e+07	2.02959e+07	2.25705e+07	2.60869e+07	2.81751e+07	3.36572e+07	3.88819e+07	4.35889e+07	4.51547e+07	2.19102	0.000448161	0.0673224
MEDP2280	CCT-018159	Benzene and substituted derivatives	Benzene and substituted derivatives	C20H20N2O4	1.41915e+06	1.51988e+06	1.3583e+06	1.60925e+06	1.51605e+06	1.53671e+06	1.77246e+06	1.97468e+06	2.66753e+06	1.81825	0.0426643	0.360546
MW0102866	trans-trans-Muconic acid	FA	FFA	C6H6O4	1.60133e+08	1.7148e+08	2.44072e+08	6.74723e+08	2.80647e+08	2.96964e+08	7.82627e+08	4.55653e+08	6.7878e+08	1.93908	0.0418011	0.357268
MW0005557	5-Aminoimidazole-4-carboxamide	Alcohol and amines	Amines	C4H6N4O	7.05422e+07	6.90388e+07	7.25776e+07	1.62658e+08	1.47486e+08	1.49852e+08	1.34415e+08	6.82306e+07	1.30029e+08	1.03231	0.0105702	0.234679
MW0103340	2'-Deoxycytidine-5'-monophosphate	Nucleotide and Its metabolites	Nucleotide and Its metabolites	C9H14N3O7P	1.44498e+06	2.47919e+06	2.18507e+06	3.90954e+06	8.45844e+06	4.28667e+06	6.3598e+06	6.67646e+06	6.94539e+06	1.95562	0.0215593	0.284124
MW0114733	L-Gulose	Carbohydrates and Its metabolites	Sugars	C6H12O6	3.25886e+06	3.15479e+06	3.03117e+06	4.00723e+06	3284937	3.91144e+06	4.2614e+06	4.5772e+06	3.7354e+06	1.91724	0.0263947	0.30293
ZINC2569925	2-Hydroxy-4-methylbenzaldehyde	Benzene and substituted derivatives	Benzene and substituted derivatives	C8H8O2	4.47814e+06	5.87014e+06	5.89533e+06	1.44455e+07	8.93e+06	8.92089e+06	1.26609e+07	1.26024e+07	1.06514e+07	1.9152	0.0154595	0.259121
MW0168490	2'-Deoxyadenosine-5'-monophosphate	Nucleotide and Its metabolites	Nucleotide and Its metabolites	C10H14N5O6P	3.48381e+06	3.07483e+06	4.00403e+06	1.492e+07	2.26484e+07	1.83199e+07	1.57145e+07	2.47583e+07	7.21209e+06	1.63251	0.0332922	0.327216
MW0005912	9-Fluorenone	Aldehyde,Ketones,Esters	Ketones	C13H8O	1.08319e+06	913885	1.28069e+06	871761	367446	424112	457288	735774	523502	1.47708	0.032391	0.327216
MW0128009	L-3-Phenyllactic acid	Organic acid and Its derivatives	Organic acid and Its derivatives	C9H10O3	3.6468e+07	3.38512e+07	1.69869e+07	1.4113e+07	8.26043e+06	8.72682e+06	1.3607e+07	5.05641e+06	1.32753e+07	1.60761	0.0260932	0.301857
MW0131370	Desaminotyrosine	Phenolic acids	Phenolic acids	C9H10O3	2.07303e+08	1.05003e+08	1.13074e+08	6.48817e+07	4.58355e+07	5.31134e+07	8.9092e+07	7.42212e+07	8.42406e+07	1.08217	0.0477266	0.367447
MW0012318	Coriolic acid	FA	Others	C18H32O3	289764	303157	398088	172327	324071	513321	827517	753344	606410	1.5725	0.0113238	0.244017
MW0114177	Arabinose-5-phosphate	Carbohydrates and Its metabolites	Phosphate sugars	C5H11O8P	5.50081e+06	5.93151e+06	6.4217e+06	1.07688e+08	1.23268e+08	1.34215e+08	1.33627e+08	1.45368e+08	1.62193e+08	2.02274	1.0825e-05	0.0118966
MW0115233	Ribulose 5-phosphate	Carbohydrates and Its metabolites	Phosphate sugars	C5H11O8P	1.3262e+06	1.58569e+06	4.62916e+06	6.48043e+07	5.03716e+07	5.2591e+07	5.55671e+07	6.59123e+07	5.7518e+07	1.9413	2.63014e-05	0.0192701
MW0108118	Malic acid	Amino acid and Its metabolites	Amino acid derivatives	C4H6O5	8.86339e+08	6.638e+08	6.49335e+08	8.07029e+08	6.92523e+08	6.74728e+08	4.81925e+08	3.27107e+08	1.63004e+08	1.65338	0.0117367	0.244936
MEDL02772	D-Erythrose 4-phosphate	Carbohydrates and Its metabolites	Phosphate sugars	C4H9O7P	8.33281e+07	3.14503e+07	4.94671e+07	1.62569e+07	2.3363e+06	2.27378e+07	1.17736e+07	1.33515e+06	1.06565e+06	1.82502	0.0225725	0.289031
MEDN1079	FFA(22:6)	FA	FFA	C22H32O2	2.00198e+07	2.26567e+07	2.45601e+07	4.10589e+07	1.05096e+08	1.20453e+08	4.65952e+07	6.07529e+07	5.35495e+07	1.34799	0.044896	0.363511
MEDL02760	Glyceraldehyde	Aldehyde,Ketones,Esters	Aldehydes	C3H6O3	9.92107e+07	1.03461e+08	1.10996e+08	1.07327e+08	1.16501e+08	1.10287e+08	1.61962e+08	1.51725e+08	1.47083e+08	2.07599	0.000138554	0.0434105
MW0052793	Eicosapentaenoic acid	FA	FFA	C20H30O2	3.30414e+06	3.1232e+06	2.85713e+06	9.1528e+06	2.59259e+07	2.84006e+07	1.38981e+07	1.29796e+07	1.09429e+07	1.5779	0.0308784	0.320144
MW0112916	3-Phosphoglyceric acid	GP	PA	C3H7O7P	5.48171e+07	4.8235e+07	6.12369e+07	1.13136e+06	6.85523e+06	2.02982e+06	1.3683e+07	1.35654e+06	1.87645e+06	1.6368	5.5421e-05	0.0243631
MW0109742	Sodium dodecyl sulfate	Others	Others	C12H25NaO4S	4.54972e+07	5.52154e+07	6.39518e+07	5.81634e+07	7.39626e+07	6.88529e+07	2.29674e+07	3.09904e+07	4.71125e+07	1.34745	0.0178262	0.274001
MEDN0494	8,15-Dihete	FA	Oxidized lipids	C20H32O4	91430.7	10894.5	15631.7	56850.9	48326.6	55217.3	133829	101156	97633.1	1.69488	0.0480658	0.367447
MW0113901	alpha-D-Glucose 1,6-bisphosphate	Organic acid and Its derivatives	Organic acid and Its derivatives	C6H14O12P2	2.43961e+07	5.49743e+06	1.54773e+07	151884	284010	168923	1.16981e+06	171489	183010	1.70583	0.0247389	0.295522
MW0142870	3-Chloro-2-methylpropene	Others	Hydrocarbon derivatives	C4H7Cl	7.92943e+08	9.08739e+08	5.00368e+08	1.26702e+09	1.66521e+09	1.58183e+09	2.71522e+09	2.17285e+09	1.63465e+09	2.0514	0.00755048	0.207173
MEDL02155	Threonic acid	Organic acid and Its derivatives	Organic acid and Its derivatives	C4H8O5	5.93352e+06	9.03606e+06	8.14573e+06	1.95734e+07	2.35293e+07	2.98768e+07	2.3088e+07	2.01092e+07	1.92699e+07	1.76145	0.00206298	0.133976
MW0007109	Fenamiphos	Benzene and substituted derivatives	Benzene and substituted derivatives	C13H22NO3PS	1.15444e+07	1.03585e+07	1.18836e+07	9.98896e+06	1.07231e+07	1.09158e+07	1.00368e+07	7.95652e+06	6.30582e+06	1.67039	0.0416917	0.357268
MW0124275	Guanine	Nucleotide and Its metabolites	Nucleotide and Its metabolites	C5H5N5O	4.88179e+07	6.60495e+07	4.78572e+07	1.40931e+07	6.23938e+07	3.06465e+07	1.12002e+07	3.79578e+06	4.55443e+06	1.96154	0.0254622	0.299597
MEDTN01088	Lyxo-2-Hexulose	Carbohydrates and Its metabolites	Carbohydrates and Its metabolites	C6H12O6	1.18909e+08	1.57124e+08	1.98262e+08	1.60335e+08	1.65982e+08	1.84145e+08	2.55746e+08	2.54147e+08	2.2418e+08	1.81076	0.0132517	0.259121
MW0114441	Ethyl glucuronide	Carbohydrates and Its metabolites	Carbohydrates and Its metabolites	C8H14O7	3.18776e+07	4.80321e+07	4.5671e+07	9.16249e+07	1.70323e+08	2.36691e+08	1.74333e+08	1.77923e+08	1.5544e+08	1.90739	0.0170707	0.269939
MW0107187	Glyoxylic acid	Organic acid and Its derivatives	Organic acid and Its derivatives	C2H2O3	1.88374e+08	1.38727e+08	1.72649e+08	1.11348e+08	1.1763e+08	1.17807e+08	1.01202e+08	7.16549e+07	3.03673e+07	1.80556	0.00897922	0.227805
MW0004191	3-tert-Butyl-4-hydroxyanisole	Benzene and substituted derivatives	Phenolics	C11H16O2	2.24506e+07	2.15095e+07	2.22023e+07	2.39277e+07	2.26481e+07	2.1921e+07	3.44482e+07	3.56787e+07	3.47705e+07	2.02751	1.17475e-06	0.0025821
MW0119207	5-Amino-2-chloropyridine	Others	Others	C5H5ClN2	7.28466e+06	1.8149e+07	1.02421e+07	3.03074e+07	4.67686e+07	2.91659e+07	1.69397e+07	2.5118e+07	3.0864e+07	1.25429	0.0268446	0.304146
MW0013400	Noladin ether	GL	MG	C23H40O3	2.31258e+06	2.17231e+06	2152887	1.57311e+06	799063	1.78488e+06	1.75831e+06	1.34845e+06	1.38868e+06	1.17134	0.0436791	0.360927
MW0003132	2-Acetamidophenol	Benzene and substituted derivatives	Benzene and substituted derivatives	C8H9NO2	1.19084e+07	1.02396e+07	1.14127e+07	1.16027e+07	1.25415e+07	1.07811e+07	7.53382e+06	9.49292e+06	7.06233e+06	1.65447	0.00987636	0.228508
MW0063246	Pyrrolidino PAF C-16	Others	Others	C28H56NO7P	332004	471929	264236	548817	201168	294713	816838	593151	618666	1.38826	0.045859	0.363892
FDATN01468	Trilithium citrate tetrahydrate	Others	Medicine	C6H13Li3O11	7.21967e+06	7.49646e+06	3.65333e+06	447834	1.07321e+06	2.43087e+06	741032	2.26972e+06	2.96694e+06	1.22994	0.0164087	0.267157
MW0010404	Isopropylcyclohexane	Others	Hydrocarbon derivatives	C9H18	1.37036e+08	1.40853e+08	1.34551e+08	1.35643e+08	1.28683e+08	1.28659e+08	1.21489e+08	1.17938e+08	1.15916e+08	2.12025	0.00128317	0.108477
MW0127431	Di-1-propenyl sulfide	Others	Others	C6H10S	7.36775e+06	8.65729e+06	7.11914e+06	8.3747e+06	9.5847e+06	8.53354e+06	1.15332e+07	1.03082e+07	1.53686e+07	1.913	0.0297827	0.317907
MW0054757	Menatetrenone	CoEnzyme and vitamins	CoEnzyme and vitamins	C31H40O2	2.43181e+06	754050	1.36244e+06	47009.7	373234	342150	197660	287282	54236.7	1.63314	0.0304009	0.317907
FDATN00862	Tilorone hydrochloride	Others	Medicine	C25H36Cl2N2O3	6.19477e+06	1.40383e+06	3.41648e+06	97036.3	169216	502718	550364	710023	271108	1.34021	0.0433752	0.360782
MW0193980	Sorbitol-6-phosphate	Carbohydrates and Its metabolites	Phosphate sugars	C6H15O9P	2.04632e+07	1.97608e+07	2.31786e+07	2.24067e+07	2.27386e+07	2.46491e+07	4.52033e+07	2.88167e+07	3.06511e+07	1.87526	0.0398643	0.35441
MW0136612	6''-Acetylliquiritin	Heterocyclic compounds	Heterocyclic compounds	C23H24O10	6.61652e+06	6.259e+06	5.93586e+06	6.66549e+06	7.02047e+06	7.12651e+06	7.37331e+06	7.06879e+06	6.9384e+06	1.86172	0.0195871	0.283239
MW0149065	Eucommiol	Alcohol and amines	Alcohols	C9H16O4	3.63341e+06	1.76395e+06	6.03604e+06	9.64045e+06	9.84759e+06	9.17415e+06	8.71551e+06	7.46048e+06	8.39973e+06	1.50345	0.00406801	0.145648
MW0148692	D-Ribitol-5-phosphate	Organic acid and Its derivatives	Organic acid and Its derivatives	C5H13O8P	3.82145e+07	4.13198e+07	4.64309e+07	5.8524e+07	5.74764e+07	5.39259e+07	5.42625e+07	5.80278e+07	5.72357e+07	1.82369	0.00142207	0.115767
MW0168257	2,3-Dimercaptosuccinic acid	Organic acid and Its derivatives	Organic acid and Its derivatives	C4H6O4S2	1.69197e+07	1.60718e+07	1.73309e+07	1.45588e+07	6.77529e+06	9.54302e+06	8.39433e+06	1.03451e+07	8.72449e+06	1.73055	0.0159912	0.262304
MW0122754	Adrenochrome	Heterocyclic compounds	Heterocyclic compounds	C9H9NO3	2.51427e+06	4.26381e+06	3.97055e+06	7.70912e+06	1.80775e+07	3.64817e+07	3.16738e+07	3.51999e+07	2.57848e+07	2.03555	0.0249296	0.296191
MW0052482	(4R,5S,15R)-15-[(2S,3R,4R)-3,4-dihydroxy-6-methyl-5-methylideneheptan-2-yl]-4,5-dihydroxy-2,16-dimethyl-9-oxatetracyclo[9.7.0.02,7.012,16]octadecan-8-one	Heterocyclic compounds	Heterocyclic compounds	C28H46O6	404888	496367	336613	206571	676963	365491	1.10707e+06	1.4591e+06	1.08905e+06	1.65688	0.00288043	0.133976
MW0106025	Bestatin hydrochloride	Benzene and substituted derivatives	Benzene and substituted derivatives	C16H25ClN2O4	175709	123358	171521	155546	144113	140609	404920	257191	217243	1.62517	0.0420071	0.357268
MW0149077	Eupachloroxin	Heterocyclic compounds	Heterocyclic compounds	C20H25ClO8	973632	1.48375e+06	111295	1.58829e+06	4.65911e+06	3.55535e+06	3.95944e+06	2.69131e+06	3.13135e+06	1.5319	0.048146	0.367447
MW0103407	5'-phosphoribosyl-N-formylglycinamide	Nucleotide and Its metabolites	Nucleotide and Its metabolites	C8H15N2O9P	755556	935490	1.20759e+06	2.92238e+06	4.38878e+06	3.71034e+06	2.83607e+06	5.69389e+06	3.92237e+06	1.92309	0.012464	0.253665
MW0052413	Dimethylmaleic acid	Organic acid and Its derivatives	Organic acid and Its derivatives	C6H8O4	3.33302e+06	3.70737e+06	3.68763e+06	2.87662e+06	3.12036e+06	2.87971e+06	2.05507e+06	2.86907e+06	2.75778e+06	1.91154	0.0152242	0.259121
MW0127372	5-Isothiocyanato-1-pentene	Others	Others	C6H9NS	617214	410534	552929	69684.9	277105	296335	356709	58271.1	58305.5	1.56768	0.0338175	0.328898
MW0052612	Erinacine D	Heterocyclic compounds	Heterocyclic compounds	C27H42O7	143841	155553	379572	402517	437809	578710	399951	717421	581345	1.73792	0.0460548	0.364131
MW0143795	6-Chlorobenzene-1,2,4-triol	Benzene and substituted derivatives	Phenolics	C6H5ClO3	1.21943e+07	1.54856e+07	1.66591e+07	1.69559e+07	1.65586e+07	1.49573e+07	1.22505e+07	1.08701e+07	7.39798e+06	1.40275	0.0274492	0.307823
MW0003219	Menadiol diphosphate	Benzene and substituted derivatives	Benzene and substituted derivatives	C11H12O8P2	3.27018e+07	3.00374e+07	3.43647e+07	5.81958e+07	3.73097e+07	5.1109e+07	7.09133e+07	4.55585e+07	5.6603e+07	1.86062	0.0467646	0.367447
MW0113079	4'-Hydroxyacetophenone 4'-[4-hydroxybenzoyl-(->5)-apiosyl-(1->2)-glucoside]	Benzene and substituted derivatives	Benzene and substituted derivatives	C26H30O13	9.06405e+06	6.68577e+06	5.68517e+06	1.33966e+06	335363	754185	1.00759e+06	1.55916e+06	1.06327e+06	1.57367	0.000545163	0.0704864
MW0015803	Annoglabasin F	Benzene and substituted derivatives	Benzene and substituted derivatives	C22H34O5	31890.2	77337.2	12553.5	216276	456106	473177	236232	322853	127607	1.52263	0.0182314	0.276362
MW0112794	Keto-Deoxy-Nonulonic acid	Organic acid and Its derivatives	Organic acid and Its derivatives	C9H16O9	4.04967e+06	1.61451e+07	2.67184e+06	1.97192e+07	2.16536e+07	1.34394e+07	2.08641e+07	2.06095e+07	2.12772e+07	1.63241	0.0362652	0.339195
MW0109598	Se-methylselenocysteine	Amino acid and Its metabolites	Amino acid derivatives	C4H9NO2Se	4.28713e+06	4.29151e+06	2.63731e+06	2.88866e+06	2.45162e+06	942394	1.33346e+06	341890	1.81291e+06	1.66678	0.0359849	0.339195
MW0153446	Melicopine	Aldehyde,Ketones,Esters	Ketones	C17H15NO5	687059	976395	760208	1.67005e+06	1.14819e+06	1.2153e+06	375246	238882	810079	1.07661	0.0155614	0.259121
MW0124693	Sulforhodamine B	Heterocyclic compounds	Heterocyclic compounds	C27H30N2O7S2	135287	763769	818749	4.85755e+06	1.04326e+07	1.49233e+07	9.98045e+06	1.15123e+07	8.13777e+06	1.86575	0.014401	0.259121
MW0142350	N-(2-formylphenyl)formamide	Benzene and substituted derivatives	Benzene and substituted derivatives	C8H7NO2	1.46356e+07	1.3397e+07	1.30276e+07	1.21013e+07	1.25493e+07	1.18775e+07	1.17556e+07	1.14184e+07	1.24858e+07	1.80988	0.0234447	0.289502
MW0161649	(1R,10R,12S,17R)-5-amino-11,11,14-trihydroxy-14-oxo-13,15,18-trioxa-2,4,6,9-tetraza-14lambda5-phosphatetracyclo[8.8.0.03,8.012,17]octadeca-3(8),5-dien-7-one	Others	Others	C10H14N5O8P	9.55558e+06	9.28773e+06	9.85247e+06	9.7099e+06	1.62675e+07	1.79536e+07	1.75679e+07	2.24186e+07	2.08295e+07	2.01469	0.011582	0.244936
MW0125967	Olaparib	Others	Medicine	C24H23FN4O3	815076	1.19641e+06	1.38808e+06	1.80055e+06	2.1965e+06	2.05454e+06	218717	1.12619e+06	117785	1.24234	0.00763469	0.207173
MEDN0381	FFA(16:0)	FA	FFA	C16H32O2	3.979e+07	3.68918e+07	3.25592e+07	2.92033e+07	4.46178e+07	4.18507e+07	4.7976e+07	6.16875e+07	5.11028e+07	1.66448	0.0376219	0.341706
MEDN0832	D-Glucosamine 6-Phosphate	Carbohydrates and Its metabolites	Phosphate sugars	C6H14NO8P	8.66511e+07	1.13577e+08	1.21261e+08	7.33408e+07	1.04335e+08	1.02409e+08	6.1692e+07	5.81941e+07	4.81066e+07	1.91597	0.0146793	0.259121
MW0103593	9-[(3S,4S,5R)-3,4-dihydroxy-5-(hydroxymethyl)oxolan-2-yl]-1H-purin-6-one	Nucleotide and Its metabolites	Nucleotide and Its metabolites	C10H12N4O5	2.08019e+07	6.16425e+06	2.06626e+07	4.67168e+06	4.40342e+06	2.82076e+06	2.65454e+06	3.28828e+06	1.99584e+06	1.93716	0.030297	0.317907
MEDL02771	Dihydroxyacetone phosphate	Organic acid and Its derivatives	Organic acid and Its derivatives	C3H7O6P	6.05826e+07	1.4864e+07	4.40396e+07	1.7842e+06	4.51041e+06	404577	1.69562e+06	446234	309849	1.96664	0.0194921	0.283239
FDATN01470	DL-Citrulline	Others	Medicine	C6H13N3O3	1.38705e+08	1.83788e+08	1.7545e+08	1.22271e+08	1.58523e+08	2.61103e+08	2.83738e+08	2.88395e+08	2.71583e+08	1.62933	0.0361717	0.339195
MW0148124	(4R,5S,6R)-2,4,5,6-tetrahydroxycyclohex-2-en-1-one	Alcohol and amines	Alcohols	C6H8O5	8.35544e+08	7.9782e+08	8.41596e+08	6.6322e+08	6.30088e+08	5.07963e+08	5.82242e+08	7.62767e+08	6.19791e+08	1.34718	0.0228964	0.289232
MW0143594	5-dehydro-4-deoxy-D-glucuronic acid	Organic acid and Its derivatives	Organic acid and Its derivatives	C6H8O6	5.80591e+07	1.40151e+08	1.36521e+08	2.67804e+08	2.67831e+08	1.33823e+08	2.60219e+07	4.85726e+07	2.84504e+07	1.28941	0.0129281	0.258327
MW0122482	1-deoxy-1-(7-hydroxy-6-methyl-2,4-dioxo-3,4-dihydropteridin-8(2H)-yl)-D-ribitol	Heterocyclic compounds	Heterocyclic compounds	C12H16N4O7	6.63505e+06	8.98737e+06	7.91728e+06	1.9651e+07	2.4397e+07	1.63031e+07	2.49308e+07	2.59164e+07	1.6273e+07	1.9323	0.0081035	0.217213
MW0128569	[2-(acetyloxy)-2-(9-{[(2E)-2-methylbut-2-enoyl]oxy}-2-oxo-2H,8H,9H-furo[2,3-h]chromen-8-yl)propoxy]sulfonic acid	Organic acid and Its derivatives	Organic acid and Its derivatives	C21H22O11S	3.77482e+06	3.7193e+06	4.45748e+06	3.37309e+06	3.38182e+06	3.16342e+06	3.0464e+06	2.92447e+06	3.33342e+06	1.91557	0.0181908	0.276362
MW0104013	(S)-3-Sulfonatolactate	Organic acid and Its derivatives	Organic acid and Its derivatives	C3H6O6S	5.26845e+07	5.55781e+07	7.55497e+07	3.15301e+07	4.98147e+07	3.08864e+07	3.75703e+07	30208913	4.33284e+07	1.56105	0.0434974	0.360782
MW0142386	2-Hydroxy-5-methyl-cis,cis-muconic acid	Organic acid and Its derivatives	Organic acid and Its derivatives	C7H8O5	528537	876898	702704	257262	325144	131683	99465.1	172735	200578	1.99633	0.00281338	0.133976
MW0003301	2-Nitrophenol	Benzene and substituted derivatives	Phenolics	C6H5NO3	371901	357016	340670	243877	279032	229731	205057	302065	197376	1.80729	0.0150016	0.259121
MEDN1267	LPE(0:0/22:5)	GP	LPE	C27H46NO7P	3.16171e+06	4.13657e+06	3.20017e+06	3.08649e+06	3.07423e+06	2.30835e+06	2.07829e+06	2.18843e+06	2.0772e+06	2.02651	0.0177396	0.274001
MW0012991	5,8,11,14-Eicosatetraenoic acid, (1R)-1-[[[(2,3-dihydroxypropoxy)hydroxyphosphinyl]oxy]methyl]-2-[(1-oxooctadecyl)oxy]ethyl ester, (5Z,8Z,11Z,14Z)-	GP	PG	C44H79O10P	267526	141882	98688.8	396570	755176	1.07172e+06	454053	529474	508559	1.50766	0.0369317	0.341692
MW0011648	Monomethyl succinate	Organic acid and Its derivatives	Organic acid and Its derivatives	C5H8O4	6.00841e+06	4.16398e+06	4.6974e+06	2.54273e+06	4.51785e+06	2.97772e+06	2.54579e+06	2.3088e+06	3.36103e+06	1.76044	0.0493286	0.371204
MW0154083	N(alpha)-gamma-L-Glutamylhistamine	Alcohol and amines	Amines	C10H16N4O3	3.49264e+09	2.18624e+09	3.83982e+09	1.73452e+09	1.81988e+09	1.95939e+09	2.12145e+09	1.88695e+09	2.28997e+09	1.33264	0.0434614	0.360782
MW0114368	D-sorbopyranose	Carbohydrates and Its metabolites	Sugars	C6H12O6	4.92555e+06	5.66307e+06	5.95859e+06	4.77038e+06	3.40348e+06	5.10217e+06	7.38655e+06	1.04141e+07	7.72659e+06	1.28818	0.0110556	0.240595
MEDL01869	Methylgingerol	Phenolic acids	Phenolic acids	C18H28O4	52065	27395.9	13292.5	39659.4	54131.5	34205.4	152366	110470	57810.7	1.79475	0.0439612	0.361898
MW0063003	PS(22:5(4Z,7Z,10Z,13Z,16Z)/20:2(11Z,14Z))	GP	PS	C48H80NO10P	2.65046e+06	2.14523e+06	1.43422e+06	555285	1.01324e+06	235952	1.02439e+06	158897	603275	1.5279	0.0149086	0.259121
MW0106527	DL-Propargylglycine	Amino acid and Its metabolites	Amino acids	C5H7NO2	1.38165e+09	1.31331e+09	1.4451e+09	1.2122e+09	1.26955e+09	1.19694e+09	1.23965e+09	1.22535e+09	1.28465e+09	1.54172	0.0151654	0.259121
MW0106471	Dimethyl hydrogen phosphate	Aldehyde,Ketones,Esters	Esters	C2H7O4P	2.78974e+07	2.841e+07	2.89651e+07	2.72527e+07	2.56709e+07	2.70864e+07	3.48982e+07	3.13597e+07	3.13491e+07	1.41234	0.00419062	0.145648
MW0058288	PE(18:2(9Z,12Z)/18:1(9Z))	GP	PE	C41H76NO8P	370889	597649	516790	31767.3	152200	183707	64759.7	127163	141652	1.5532	0.00217453	0.133976
MW0105006	1,3,4-Trihydroxy-5-oxocyclohexane-1-carboxylic acid	Organic acid and Its derivatives	Organic acid and Its derivatives	C7H10O6	2.00442e+06	897024	2.09896e+06	518499	786091	465532	409842	691457	494393	1.7836	0.0240316	0.293452
MW0141970	2,3,4,7,8-Pentachlorodibenzofuran	Benzene and substituted derivatives	Benzene and substituted derivatives	C12H3Cl5O	354494	394463	453005	1.31597e+06	2.58675e+06	1.15084e+06	907595	1.15302e+06	1.55924e+06	1.55583	0.048888	0.369264
MW0060857	PE-NMe2(22:5(4Z,7Z,10Z,13Z,16Z)/18:0)	GP	PE	C47H84NO8P	1.83211e+06	1.88284e+06	2.48084e+06	3.06429e+06	3.74914e+06	2.30641e+06	7.57081e+06	6.45768e+06	7.78532e+06	2.13397	0.000110693	0.0405505
MW0011907	PE-NMe(18:1(9Z)/18:1(9Z))	GP	PE	C42H80NO8P	2.04957e+06	1.29814e+06	896452	380470	451307	209662	160394	718907	855757	1.27872	0.0403033	0.35441
MW0054970	MG(0:0/18:2(9Z,12Z)/0:0)	GL	MG	C21H38O4	333366	422651	415963	404106	360144	440836	115138	237493	260216	1.62784	0.0101333	0.232011
MW0154191	NeuAc7Ac	Organic acid and Its derivatives	Organic acid and Its derivatives	C13H21NO10	341537	217447	343250	3.87355e+06	3.26115e+06	5.03326e+06	3.13418e+06	3.98564e+06	3.88765e+06	1.91221	0.000415778	0.0673224
MW0126510	Sapanisertib	Heterocyclic compounds	Heterocyclic compounds	C15H15N7O	9.98088e+06	4.72238e+06	3.9508e+06	2.66886e+06	296361	276447	1.27977e+06	464288	314243	1.65679	0.0302338	0.317907
MW0009089	Nimesulide	Benzene and substituted derivatives	Benzene and substituted derivatives	C13H12N2O5S	3.06378e+07	3.25916e+07	2.99062e+07	5.68865e+07	3.70946e+07	4.90603e+07	9.58308e+07	5.65142e+07	5.91119e+07	2.01259	0.0366178	0.341042
MW0143585	5-Chloro-6-hydroxy-2-oxohexa-3,5-dienoic acid	Organic acid and Its derivatives	Organic acid and Its derivatives	C6H5ClO4	6.36944e+06	4.54719e+06	5.63634e+06	2.21872e+06	2.12578e+06	746366	297108	1.54959e+06	1.8958e+06	1.77412	0.00167912	0.127137
MW0144988	alpha-NADH	Nucleotide and Its metabolites	Nucleotide and Its metabolites	C21H29N7O14P2	1.23435e+06	122191	1.25493e+06	12358.2	8683.43	8373.53	8684.26	8543.27	10401.7	1.88148	0.0473232	0.367447
MW0057334	PC(20:3(8Z,11Z,14Z)/22:4(7Z,10Z,13Z,16Z))	GP	PC	C50H86NO8P	3.37783e+06	2.03536e+06	2.42215e+06	2.05603e+06	2.33162e+06	3.18575e+06	1.09983e+07	1.18445e+07	2.97274e+07	1.85012	0.0376165	0.341706
MW0049041	1-Octadecanoyl-cyclophosphatidic acid	GP	PA	C21H41O6P	1.8888e+06	1.04589e+06	938678	176066	672248	629937	197348	341948	128798	1.89694	0.0217165	0.284124
MW0056901	1-hexadecanoyl-2-[(13Z)-docosenoyl]-sn-glycero-3-phosphocholine	GP	PC	C46H90NO8P	121046	313947	602680	1.29055e+06	1.54038e+06	1.38372e+06	1.45935e+06	2.10446e+06	1.66415e+06	1.86414	0.00109937	0.100684
MW0157197	S-Sulfanylglutathione	Amino acid and Its metabolites	Small Peptide	C10H17N3O6S2	1.64903e+06	2.60183e+06	2.57054e+06	5.36021e+06	5.47483e+06	9.9577e+06	1.02821e+07	1.03234e+07	6.70508e+06	2.02152	0.0136804	0.259121
MW0162697	(2R)-2-azaniumyl-4-{[(2R)-2-azaniumyl-2-carboxylatoethyl]sulfanyl}butanoate	Others	Others	C7H14N2O4S	968115	1.07989e+06	2.14023e+06	1.20486e+06	620787	1.18687e+06	3.83195e+06	3.4178e+06	1.6547e+06	1.25698	0.0487516	0.369264
MW0010538	8-Acetoxy-4'-methoxypinoresinol	Lignans and Coumarins	Lignans	C23H26O8	401634	149968	149746	129052	660028	446963	972796	710329	705429	1.70723	0.0323716	0.327216
MW0116191	[3-(6,7-dimethoxy-2H-1,3-benzodioxol-5-yl)propoxy]sulfonic acid	Organic acid and Its derivatives	Organic acid and Its derivatives	C12H16O8S	1.03815e+06	1.40991e+06	1.0745e+06	2.9324e+07	3.1546e+07	3.5623e+07	1.72881e+07	3.2407e+07	2.49628e+07	1.85732	0.000489468	0.0673224
MW0132682	3,5,7-trihydroxy-2-(4-hydroxy-3,5-dimethoxyphenyl)-1lambdachromen-1-ylium	Others	Others	C17H15ClO7	3.43637e+06	4.30389e+06	4.11343e+06	1.14447e+07	1.30769e+07	1.55675e+07	8.81328e+06	1.33534e+07	1.15986e+07	1.73905	0.00162924	0.127137
MW0129800	11,15,17-trihydroxy-6,8,20-trioxapentacyclo[10.8.0.0(2),.0(3),.0(1),(1)]icosa-1(12),2(9),4,10,14,16,18-heptaen-13-one	Others	Others	C17H10O7	3.16457e+06	4.11541e+06	3.82621e+06	9.68487e+06	1.34048e+07	8.06917e+06	1.26715e+07	1.31402e+07	6.43722e+06	1.77609	0.0312651	0.321125
MW0050019	1-Stearoyl-2-palmitoyl-sn-glycerol	GL	DG	C37H72O5	479217	582607	546145	775273	1.2137e+06	1.01226e+06	834006	932561	983529	1.6762	0.0130944	0.259121
